# Supplementary material for: Population Structure Analysis Reveals the Rich Genetic Diversity of Honeybee (Apis mellifera L.) Populations in Kazakhstan
Source: Insects. 2026 Mar 16;17(3):318. doi: 10.3390/insects17030318 (PMC13026694; doi:10.3390/insects17030318)
Supplement: Supplementary file 1 [file insects-17-00318-s001.zip]

Archive with 1 entries (1 files):
- insects-4174651-supplementary.pdf
